# Supplementary material for: Dynamic localization of the chromosomal passenger complex in trypanosomes is controlled by the orphan kinesins KIN-A and KIN-B
Source: eLife. 2024 Apr 2;13:RP93522. doi: 10.7554/eLife.93522 (PMC10987093; doi:10.7554/eLife.93522)
Supplement: Figure 2—figure supplement 1—source data 1. [file elife-93522-fig2-figsupp1-data1.zip]

Archive with 8 entries (7 files):
- Figure 2ΓÇôfigure supplement 1ΓÇôsource data 1/
- __MACOSX/._Figure 2ΓÇôfigure supplement 1ΓÇôsource data 1
- Figure 2ΓÇôfigure supplement 1ΓÇôsource data 1/.DS_Store
- __MACOSX/Figure 2ΓÇôfigure supplement 1ΓÇôsource data 1/._.DS_Store
- Figure 2ΓÇôfigure supplement 1ΓÇôsource data 1/Figure_2ΓÇôfigure_supplement_1_source_data_anti-tubulin_700.tif
- __MACOSX/Figure 2ΓÇôfigure supplement 1ΓÇôsource data 1/._Figure_2ΓÇôfigure_supplement_1_source_data_anti-tubulin_700.tif
- Figure 2ΓÇôfigure supplement 1ΓÇôsource data 1/Figure_2ΓÇôfigure_supplement_1_source_data_anti-GFP_800.tif
- __MACOSX/Figure 2ΓÇôfigure supplement 1ΓÇôsource data 1/._Figure_2ΓÇôfigure_supplement_1_source_data_anti-GFP_800.tif
