# Supplementary material for: Dynamic localization of the chromosomal passenger complex in trypanosomes is controlled by the orphan kinesins KIN-A and KIN-B
Source: eLife. 2024 Apr 2;13:RP93522. doi: 10.7554/eLife.93522 (PMC10987093; doi:10.7554/eLife.93522)
Supplement: Figure 4—source data 2. [file elife-93522-fig4-data2.zip]

Archive with 3 entries (2 files):
- Figure 4ΓÇôsource data 2/
- Figure 4ΓÇôsource data 2/Figure_4_Source_data_2.pdf
- __MACOSX/Figure 4ΓÇôsource data 2/._Figure_4_Source_data_2.pdf
