# Supplementary material for: Dynamic localization of the chromosomal passenger complex in trypanosomes is controlled by the orphan kinesins KIN-A and KIN-B
Source: eLife. 2024 Apr 2;13:RP93522. doi: 10.7554/eLife.93522 (PMC10987093; doi:10.7554/eLife.93522)
Supplement: Figure 6—figure supplement 2—source data 1. [file elife-93522-fig6-figsupp2-data1.zip]

Archive with 6 entries (5 files):
- Figure 6ΓÇôfigure supplement 2ΓÇôsource data 1/
- __MACOSX/._Figure 6ΓÇôfigure supplement 2ΓÇôsource data 1
- Figure 6ΓÇôfigure supplement 2ΓÇôsource data 1/Figure_6ΓÇôfigure_supplement_2A_raw_KIN-A_MTcosedimentation.jpg
- __MACOSX/Figure 6ΓÇôfigure supplement 2ΓÇôsource data 1/._Figure_6ΓÇôfigure_supplement_2A_raw_KIN-A_MTcosedimentation.jpg
- Figure 6ΓÇôfigure supplement 2ΓÇôsource data 1/Figure_6ΓÇôfigure_supplement_2A_raw_KIN-B_MTcosedimentation.jpg
- __MACOSX/Figure 6ΓÇôfigure supplement 2ΓÇôsource data 1/._Figure_6ΓÇôfigure_supplement_2A_raw_KIN-B_MTcosedimentation.jpg
